# Supplementary material for: Mechanisms of CP190 Interaction with Architectural Proteins in Drosophila Melanogaster
Source: Int J Mol Sci. 2021 Nov 17;22(22):12400. doi: 10.3390/ijms222212400 (PMC8618245; doi:10.3390/ijms222212400)
Supplement: Supplementary file 1 [file ijms-22-12400-s001.zip]

Archive with 1 entries (1 files):
- ijms-1463203-supplementary.pdf
